# Supplementary material for: Enhancing Carbon Fiber-Reinforced Polymers’ Performance and Reparability Through Core–Shell Rubber Modification and Patch Repair Techniques
Source: Polymers (Basel). 2025 Feb 3;17(3):407. doi: 10.3390/polym17030407 (PMC11820729; doi:10.3390/polym17030407)
Supplement: Supplementary file 1 [file polymers-17-00407-s001.zip]

Archive with 1 entries (1 files):
- polymers-3446454-supplementary.pdf
